# Supplementary material for: As the Pandemic Progresses, How Does Willingness to Vaccinate against COVID-19 Evolve?
Source: Int J Environ Res Public Health. 2021 Jan 19;18(2):797. doi: 10.3390/ijerph18020797 (PMC7832839; doi:10.3390/ijerph18020797)
Supplement: Supplementary file 1 [file ijerph-18-00797-s001.zip]

Archive with 3 entries (2 files):
- final/
- final/Supplementary file 1.docx
- final/Supplementary file 2.docx
